# Supplementary material for: Mouse Model of Fast-Channel Genetic Myasthenic Syndrome Carrying Chrne p.P141L Mutation
Source: Biomolecules. 2026 Jun 23;16(7):931. doi: 10.3390/biom16070931 (PMC13406490; doi:10.3390/biom16070931)
Supplement: Supplementary file 1 [file biomolecules-16-00931-s001.zip]

Archive with 1 entries (1 files):
- biomolecules-4305704-supplementary.pdf
